# Supplementary material for: Clinical care & blood pressure control among hypertensive people living with human immune deficiency virus: Prospective cohort study
Source: Ann Med Surg (Lond). 2020 May 5;54:114–24. doi: 10.1016/j.amsu.2020.04.017 (PMC7225371; doi:10.1016/j.amsu.2020.04.017)
Supplement: Multimedia component 2 [file mmc2.xml]

<?xml version="1.0" encoding="utf-8" standalone="no"?>
<data>
  <datasets>
    <author>tsegayemlk@yahoo.com;tsegish.melaku@gmail.com</author>
    <type>0</type>
    <dataset>
      <value>4</value>
      <reason>Data will be made available on request</reason>
      <comments />
    </dataset>
  </datasets>
</data>
